# Supplementary material for: Transcutaneous Neuromodulation for Constipation and Fecal Incontinence in Children: A Systematic Review and Meta-Analysis
Source: Life (Basel). 2023 Feb 2;13(2):430. doi: 10.3390/life13020430 (PMC9960109; doi:10.3390/life13020430)
Supplement: Supplementary file 1 [file life-13-00430-s001.zip]

Archive with 2 entries (2 files):
- Supplementary material file S1.pdf
- Supplementary material file S2.pdf
